# Supplementary material for: Chemical-Mediated Microbial Interactions Can Reduce the Effectiveness of Time-Series-Based Inference of Ecological Interaction Networks
Source: Int J Environ Res Public Health. 2022 Jan 22;19(3):1228. doi: 10.3390/ijerph19031228 (PMC8834966; doi:10.3390/ijerph19031228)
Supplement: Supplementary file 1 [file ijerph-19-01228-s001.zip]

Archive with 1 entries (1 files):
- ijerph-1530784-supplementary.pdf
